# Supplementary material for: A New Resistant Starch Material Obtained from Faba Beans (Vicia faba L. Creole): Potential Modulation of the Diabetic Condition in Diabetic Wistar Rat Model
Source: Nutrients. 2025 Dec 4;17(23):3807. doi: 10.3390/nu17233807 (PMC12693899; doi:10.3390/nu17233807)
Supplement: Supplementary file 1 [file nutrients-17-03807-s001.zip]

Archive with 1 entries (1 files):
- nutrients-4004175-supplementary.pdf
